# Supplementary material for: Coastal sedimentation across North America doubled in the 20th century despite river dams
Source: Nat Commun. 2020 Jun 26;11:3249. doi: 10.1038/s41467-020-16994-z (PMC7319974; doi:10.1038/s41467-020-16994-z)
Supplement: Supplementary file 4 — Supplementary Data 1 [file 41467_2020_16994_MOESM4_ESM.xlsx]

## Sheet: Summary Data
Site Number	Site	Citation	Core Name	Latitude (degrees)	Longitude (degrees)	Water Depth (m)	Setting	Mean mass accumulation rate pre 1950 (g cm-2)	Mean measurement error	Mean mass accumulation rate post 1950 (g cm-2)	Mean measurement error	Mass accumulation rate Paired t-test P-value (two-tail)	Mean sediment accumulation rate pre 1950 (cm yr-1)	Mean measurement error	Mean sediment accumulation rate post 1950 (cm yr-1)	Mean measurement error	Sediment accumulation rate Paired t-test P-value (two-tail)	1900 population	1950 population	2010 population	Tide Gauge Name	Tide Gauge Identification	Tide Gauge Latitude (degrees)	Tide Gauge Longitude (degrees)	Relative sea-level rise (mm y-1) post 1950 based on linear regression	relative sea-level rise s.d.	Tide Gauge Period (Year CE)
1	Nastapoka Sound, Hudson Bay, Canada	Jolivel et al., 20159	C13	56.6303	-76.5764	72	Estuary	0.0101196	0.0001665	0.0237021	0.000320419	0.0204038	0.0219376	0.000747388	0.0681525	0.00184648	0.00674982	DNE	DNE	442 2	Churchill	447	58.7667	-94.1833	-9.91749	0.367356	1950-2016
2	Pettaquamscutt River Basin, RI, USA	Lima et al., 200510	n/a	41.5013	-71.4504	20	Estuary	0.041817	0.00281745	0.0631225	0.00310434	7.45947e-05	0.273859	0.0199363	0.413388	0.024407	6.71035e-08	680585 1	1173465 1	1600852 1	Newport	351	41.505	-71.3267	2.79149	0.1808	1950-2017
3	Jamaica Bay, New York, USA	Renfro et al., 201611	2	40.612	-73.8108	6	Estuary	0.0386403	0.00710623	0.149821	0.0120494	3.9173e-05	0.0851397	0.0159069	0.330115	0.0287162	0.0010529	1375029 1	4961789 1	6074954 1	The Battery	12	40.7	-74.0133	3.06988	0.200347	1950-2017
4	New York Bight, NY, USA	Benninger and Krishnaswami, 198112	BX6	40.2415	-73.7917	36	Inner Shelf	0.172338	0.0094565	0.34813	0.00823581	4.81576e-05	0.243724	0.0156455	0.492335	0.0194896	1.01452e-05	4498923 1	9555168 1	11524529 1	Sandy Hook	366	40.4667	-74.0083	3.91224	0.210225	1950-2017
5	Pocomoke Sound, Chesapeake Bay, VA, USA	Holmes and Marot, USGS Report 2004-135013	6B	37.9531	-75.9036	15	Estuary	0.105499	0.0196053	0.395062	0.0385746	6.79576e-10	0.124117	0.0236049	0.464778	0.0566341	2.45257e-07	79358 1	77725 1	111088 1	Gloucester Point	597	37.2467	-76.5	3.60024	0.321441	1950-2003
6	Albemarle Sound, NC, USA	Corbett et al., 200714	S1	35.9828	-76.5766	7	Estuary	0.0322668	0.0243144	0.0793115	0.0396907	9.53096e-05	0.161334	0.0178499	0.396557	0.0300954	0.000185387	120880 1	157811 1	962735 1	Kiptopeke Beach	636	37.165	75.988	3.6	0.2	1951-2017
7	Pamlico River Estuary, NC, USA	Cooper et al., 200415	M4	35.4122	-76.7642	5	Estuary	0.367375	0.0263715	0.687818	0.0188482	3.9768e-05	0.243293	0.131981	0.455505	0.0951995	2.15061e-05	67887 1	102429 1	170218 1	Cape Hatteras	2294	35.2233	-75.635	3.65	0.93	1978-2003
8	Neuse River Estuary, NC, USA	Benninger and Wells, 199316	NRE	34.9508	-76.7804	4	Estuary	0.035977	0.00247143	0.0791718	0.00439519	6.9694e-05	0.174577	0.0134317	0.384178	0.025502	7.75426e-06	52242 1	92879 1	193271 1	Beaufort	2295	34.72	-76.67	3.61	0.35	1973-2017
9	Florida Bay, FL, USA	Wachnicka et al., 201317	Russell Bank	25.0755	-80.6453	1	Estuary	0.825056	0.0513406	1.72891	0.0631348	1.95751e-08	0.276864	0.0191868	0.580171	0.0281694	1.28453e-11	18006 1	29957 1	73090 1	Key West	188	24.555	-81.8067	2.73	0.16	1950-2017
10	Mobile Bay, AL, USA	Smith and Osterman, 201418	8BC	30.2761	-87.9807	4	Estuary	0.098662	0.0064099	0.211464	0.0121138	3.48593e-06	0.197324	0.0142628	0.422928	0.0277953	1.40105e-06	75934 1	272102 1	595257 1	Dauphin Island	1156	30.25	-88.075	3.47	0.36	1966-2017
11	Inner-Continental Shelf (B), LA, USA	This study	L3B20	28.9267	-89.4697	20	Inner Shelf	0.0328103	0.00534663	0.153663	0.0190713	1.48779e-07	0.0306085	0.00514773	0.279604	0.034192	0.00111005	57242 1	160321 1	551912 1	Grand Isle	526	29.2633	-89.9567	9.40041	0.276479	1950-2017
12	Inner-Continental Shelf (E), LA, USA	This study	L3E30	28.9585	-89.485	30	Inner Shelf	0.0495154	0.00529515	0.127066	0.00937656	1.32381e-05	0.067832	0.00711451	0.270275	0.0209538	5.11104e-05	57242 1	160321 1	551912 1	Grand Isle	526	29.2633	-89.9567	9.40041	0.276479	1950-2017
13	Barataria Bay, LA, USA	This study	B1	29.4064	-89.8723	1	Estuary	0.0379556	0.00555015	0.0903214	0.00371623	4.43929e-05	0.103655	0.0155479	0.246664	0.0131006	3.77569e-05	57242 1	160321 1	551912 1	Grand Isle	526	29.2633	-89.9567	9.40041	0.276479	1950-2017
14	Terrebonne Bay, LA, USA	This study	T1	29.2448	-90.4147	1	Estuary	0.0813155	0.0268923	0.245131	0.00498628	2.33326e-07	0.0720943	0.0241636	0.217333	0.00826699	9.46362e-08	53346 1	85537 1	208178 1	Grand Isle	526	29.2633	-89.9567	9.40041	0.276479	1950-2017
15	Atchafalaya Delta, LA, USA	Draut et al., 200519	OI	29.403	-92.416	8	Inner Shelf	0.145783	0.042285	0.364873	0.0345352	8.43527e-07	0.0342017	0.00998372	0.121864	0.0116993	0.000759787	34145 1	35848 1	54650 1	Eugene Island	440	29.3717	-91.385	10.6923	1.18097	1950-1974
16	Sabine Lake, TX, USA	Ravichandran et al., 199520	St7	29.78	-93.94	2	Estuary	0.399518	0.126587	0.565155	0.0533333	0.151858	0.249699	0.0802422	0.353222	0.0465297	0.109114	24096 1	241894 1	340949 1	Galveston II, Pier 21	161	29.31	-94.7933	6.81239	0.267431	1950-2017
17	Galveston Bay, TX, USA	Santschi et al., 200121	n/a	29.63	-94.82	1	Estuary	0.056544	0.00257322	0.118878	0.00462571	0.000166823	0.108057	0.00753115	0.22718	0.0148967	0.000192508	148150 1	1195999 1	5059946 1	Galveston II, Pier 21	161	29.31	-94.7933	6.81239	0.267431	1950-2017
18	Corpus Christi Bay, TX, USA	Yaeger et al., 200622	4	27.77	-97.21	4	Estuary	0.0714508	0.0162928	0.23612	0.0335103	6.0712e-06	0.0867048	0.0199634	0.286529	0.0416945	3.7096e-06	12811 1	201313 1	405027 1	Rockport	538	28.0217	-97.0467	5.95	0.37	1950-2017
19	Sagua Estuary, Cuba	Diaz-Asencio et al., 200923	n/a	22.924	-80.002	4	Estuary	0.0919753	0.0227745	0.194512	0.0203915	1.1755e-05	0.108776	0.0272062	0.292151	0.0311983	7.76964e-08	12553 3	24150 3	61878 3	Key West	188	24.555	-81.8067	2.73	0.16	1950-2017
20	Cienfuegos Bay, Cuba	Alonso-Hernandez et al., 200624	S1999	22.1698	-80.4956	19	Estuary	0.115092	0.0191385	0.311348	0.0176399	1.10035e-06	0.222172	0.037874	0.601022	0.0391643	6.34859e-09	70416 4	89000 5	171946 6	Casilda II	2021	21.7533	-79.9917	2.61	0.58	1979-2016
21	Gulf of Tehuantepec, Mexico	Ruiz-Fernandez et al., 200925	TEHUA II-21	15.9998	-94.8078	67	Inner Shelf	0.0893692	0.0140849	0.224995	0.0127211	0.000256572	0.0631365	0.0101888	0.158952	0.010379	0.000260765	948633 7	1421313 7	3438765 7	Salina Cruz	689	16.1667	-95.2	0.88064	0.828662	1952-1990
22	Culiacan River Estuary, Mexico	Ruiz-Fernandez et al., 200226	RC98	24.6158	-107.659	8	Estuary	0.144859	0.00630672	0.326545	0.0135607	0.00125139	0.0938215	0.00589121	0.211495	0.0130858	0.000791948	296701 8	635681 8	2536844 8	Mazatlan	712	23.2	-106.417	1.7366	1.52059	1953-1974
23	Santa Clara Shelf, CA, USA	Alexander and Lee, 200927	S0304SC-5	34.2398	-119.445	80	Middle Shelf	0.131249	0.00974814	0.242207	0.0134084	0.0144616	0.0412732	0.00368461	0.116876	0.00856033	0.00885372	14367 1	114647 1	823318 1	Port San Luis	508	35.1767	-120.76	0.84319	0.215759	1950-2017
24	San Francisco Bay, CA, USA	Fuller et al., 199928	RB92-3	37.85	-122.46	5	Estuary	0.233217	0.047752	0.537288	0.0431009	2.07841e-07	0.153162	0.0318156	0.334193	0.030246	6.72635e-07	658111 1	2681322 1	7150739 1	Alameda	437	37.7717	-122.298	0.76	0.27	1950-2017
25	Pacific Northwest Margin, OR, USA	Wheatcroft and Sommerfield, 200529	CHT	42.041	-124.453	100	Middle Shelf	0.393265	0.0270382	0.897257	0.0530452	3.33145e-06	0.11473	0.00963657	0.2905	0.0219791	7.55857e-06	11793 1	40668 1	133687 1	Crescent City	378	41.745	-124.182	-0.747456	0.165904	1950-2017
1	Manson, S., Schroeder, J., Van Riper, D., & Ruggles, S. IPUMS National Historical Geographic Information System: Version 12.0 [Database]. Minneapolis: University of Minnesota. 2017. http://doi.org/10.18128/D050.v12.0.
2	Population surveyed in 2016, not 2010. Data from Statistics Canada, Census Program. Date accessed: June, 2018.
3	Population surveyed in 1903, 1947, and 2004, not 1900, 1950, and 2010, respectively. Data from Díaz-Asencio, M., Alonso-Hernández, C. M., Bolanos-Álvarez, Y., Gómez-Batista, M., Pinto, V., Morabito, R., Hernandez-Albernas, J.I., Eriksson, M., Sanchez-Cabeza, J. A. (2009). One century sedimentary record of Hg and Pb pollution in the Sagua estuary (Cuba) derived from 210Pb and 137Cs chronology. Mar…
4	Population surveyed in 1907, not 1900. Data from Olmsted, Victor H, and Henry Gannett. Cuba, Population, History and Resources, 1907. United States Bureau of the Census , 1909.
5	Population surveyed in 1966, not 1950. Data from Gonzalez, A. (1971). The population of Cuba. Caribbean Studies, 11(2), 74-84.
6	Population surveyed in 2012, not 2010. Data from Oficina Nacional de Estadísticas, Cuba. Date accessed: June, 2018.
7	Population surveyed in 1905, 1949, and 2004, not 1900, 1950, and 2010, respectively. Data from Ruiz-Fernández, A. C., Hillaire-Marcel, C., de Vernal, A., Machain-Castillo, M. L., Vásquez, L., Ghaleb, B., Aspiazu-Fabian, J.A., Páez-Osuna, F. (2009). Changes of coastal sedimentation in the Gulf of Tehuantepec, South Pacific Mexico, over the last 100 years from short-lived radionuclide measurements.…
8	Instituto nacional de estrdistica y geografia, Date accessed: June, 2018.
9	Jolivel, M., Allard, M., & St-Onge, G. Climate change and recent sedimentation in Nastapoka Sound, eastern coast of Hudson Bay. Canadian Journal of Earth Sciences 52, 322-337, doi:10.1139/cjes-2014-0132 (2015).
10	Lima, A. L. et al. High-resolution historical records from Pettaquamscutt River basin sediments: 1. 210Pb and varve chronologies validate record of 137Cs released by the Chernobyl accident. Geochimica et Cosmochimica Acta 69, 1803-1812, doi:10.1016/j.gca.2004.10.009 (2005).
11	Renfro, A. A., Cochran, J. K., Hirschberg, D. J., Bokuniewicz, H. J. & Goodbred, S. L. The sediment budget of an urban coastal lagoon (Jamaica Bay, NY) determined using 234Th and 210Pb. Estuarine, Coastal and Shelf Science 180, 136-149, doi:10.1016/j.ecss.2016.06.008 (2016).
12	Benninger, L. K. & Krishnaswami, S. Sedimentary processes in the inner New York Bight: evidence from excess 210Pb and 239,240Pu. Earth and Planetary Science Letters 53, 158-174 (1981).
13	Holmes, C. W. & Marot, M. Chapter 2. Sediment and chemical flux history in the Pocomoke Sound as defined by short lived isotopic analyses. 23-57 (United States Geological Survey, Reston, 2004).
14	Corbett, D. R., Vance, D., Letrick, E., Mallinson, D. & Culver, S. Decadal-scale sediment dynamics and environmental change in the Albemarle Estuarine System, North Carolina. Estuarine, Coastal, and Shelf Science 71, 717-729 (2007).
15	Cooper, S. R., McGlothlin, S. K., Madritch, M. & Jones, D. L. Paleoecological evidence of human impacts on the Neuse and Pamlico Estuaries of North Carolina, USA. Estuaries 27, 617-633 (2004).
16	Benninger, L. K. & Wells, J. T. Sources of sediment to the Neuse River estuary, North Carolina. Marine Chemistry 43, 137-156 (1993).
17	Wachnicka, A., Gaiser, E. & Collins, L. S. Correspondence of historic salinity fluctuations in Florida Bay, USA, to atmospheric variability and anthropogenic changes. Journal of Paleolimnology 49, 103-115, doi:10.1007/s10933-011-9534-9 (2013).
18	Smith, C. G. & Osterman, L. E. An Evaluation of Temporal Changes in Sediment Accumulation and Impacts on Carbon Burial in Mobile Bay, Alabama, USA. Estuaries and Coasts 37, 1092-1106, doi:10.1007/s12237-013-9731-z (2014).
19	Draut, A. E., Kineke, G. C., Velasco, D. W., Allison, M. A. & Prime, R. J. Influence of the Atchafalaya River on recent evolution of the chenier-plain inner continental shelf, northern Gulf of Mexico. Continental Shelf Research 25, 91-112, doi:10.1016/j.csr.2004.09.002 (2005).
20	Ravichandran, M., Baskaran, M., Santschi, P. H. & Bianchi, T. S. Geochronology of sediments in the Sabine-Neches estuary. Chemical Geology 125, 291-306 (1995).
21	Santschi, P. H., Presley, B. J., Wade, T. L., Garcia-Romero, B. & Baskaran, M. Historical contamination of PAHs, PCBs, DDTs and heavy metals in Mississippi River Delta, Galveston Bay and Tampa Bay sediment cores. Marine Environmental Research 52, 51-79 (2001).
22	Yeager, K. M., Santschi, P. H., Schindler, K. J., Andres, M. J. & Weaver, E. A. The relative importance of terrestrial versus marine sediment sources to the Nueces-Corpus Chrisit Estuary, Texas: an isotopic approach. Estuaries and Coasts 29, 443-454 (2006).
23	Diaz-Asencio, M. et al. One century sedimentary record of Hg and Pb pollution in the Sagua estuary (Cuba) derived from 210Pb and 137Cs chronology. Marine Pollution Bulletin 59, 108-115, doi:10.1016/j.marpolbul.2009.02.010 (2009).
24	Alonso-Hernandez, C. M. et al. Recent changes in sedimentation regime in Cienfuegos Bay, Cuba, as inferred from 210Pb and 137Cs vertical profiles. Continental Shelf Research 26, 153-167, doi:10.1016/j.csr.2005.08.026 (2006).
25	Ruiz-Fernandez, A. et al. Changes of coastal sedimentation in the Gulf of Tehuantepec, South Pacific Mexico, over the last 100 years from short-lived radionuclide measurements. Estuarine Coastal and Shelf Science 82, 525-536 (2009).
26	Ruiz-Fernandez, A. C., Hillaire-Marcel, C., Ghaleb, B., Soto-Jimenez, M. & Paez-Osuna, F. Recent sedimentary history of anthropogenic impacts on the Culiacan River Estuary, northwestern Mexico: geochemical evidence from organic matter and nutrients. Environmental Pollution 118, 365-377 (2002).
27	Alexander, C. R. & Lee, H. J. in Earth science in the urban ocean: the Southern California Continental Borderland Vol. Special Paper 454 (eds H.J. Lee & W.R. Normark) 69-87 (2009).
28	Fuller, C. C., van Geen, A., Baskaran, M. & Anima, R. Sediment chronology in San Francisco Bay, California, defined by 210Pb, 234Th, 137Cs, and 239,240Pu. Marine Chemistry 64, 7-27 (1999).
29	Wheatcroft, R. A. & Sommerfield, C. K. River sediment flux and shelf sediment accumulation rates on the Pacific Northwest margin. Continental Shelf Research 25, 311-332, doi:10.1016/j.csr.2004.10.001 (2005).
