# Supplementary material for: Coastal sedimentation across North America doubled in the 20th century despite river dams
Source: Nat Commun. 2020 Jun 26;11:3249. doi: 10.1038/s41467-020-16994-z (PMC7319974; doi:10.1038/s41467-020-16994-z)
Supplement: Supplementary file 5 — Supplementary Data 2 [file 41467_2020_16994_MOESM5_ESM.xlsx]

## Sheet: Sheet1
Site Number	Site	Citation	Core Name		Site Number	Date (CE)	Mass accumulation rate (g cm-2)	Measurement Error	Sediment accumulation rate (cm yr-1)	Measurement error
1	Nastapoka Sound, Hudson Bay, Canada1	Jolivel et al., 2015	C13		1	2009.29	0.0268543	0.000402676	0.0796147	0.00251123
2	Pettaquamscutt River Basin, RI, USA2	Lima et al., 2005	n/a		1	1999.12	0.0258206	0.000299469	0.0820127	0.0029845
3	Jamaica Bay, New York, USA3	Renfro et al., 2016	2		1	1983.59	0.0215185	0.000264798	0.0596857	0.00215179
4	New York Bight, NY, USA4	Benninger and Krishnaswami, 1981	BX6		1	1966.96	0.020615	0.000283678	0.0512969	0.0018558
5	Pocomoke Sound, Chesapeake Bay, VA, USA5	Holmes and Marot, USGS Report 2004-1350	6B		1	1943.05	0.0149841	0.000236982	0.0341102	0.00125257
6	Albemarle Sound, NC, USA6	Corbett et al., 2007	M4		1	1904.3	0.00920919	0.000159833	0.0194641	0.000723962
7	Pamlico River Estuary, NC, USA7	Cooper et al., 2004	S1		1	1852.65	0.00616533	0.000127719	0.0122385	0.000473799
8	Neuse River Estuary, NC, USA8	Benninger and Wells, 1993	NRE		2	1999.29	0.0664249	0.000452612	0.435015	0.0140721
9	Florida Bay, FL, USA9	Wachnicka et al., 2013	Russell Bank		2	1997.01	0.0680825	0.00229789	0.445871	0.020622
10	Mobile Bay, AL, USA10	Smith and Osterman, 2014	8BC		2	1994.81	0.0711171	0.00299444	0.465744	0.0245253
11	Inner-Continental Shelf (B), LA, USA	Unpublished	L3B20		2	1993.79	0.0762095	0.00351323	0.499094	0.027901
12	Inner-Continental Shelf (E), LA, USA	Unpublished	L3E30		2	1990.77	0.0755225	0.00331041	0.494595	0.0267327
13	Barataria Bay, LA, USA	Unpublished	B1		2	1989.78	0.0717236	0.00304607	0.469716	0.0248713
14	Terrebonne Bay, LA, USA	Unpublished	T1		2	1988.63	0.0613046	0.00260011	0.401482	0.0212401
15	Atchafalaya Delta, LA, USA11	Draut et al., 2005	OI		2	1987.29	0.0618643	0.00255384	0.405148	0.0210683
16	Sabine Lake, TX, USA12	Ravichandran et al., 1995	St7		2	1983.82	0.0716051	0.00267499	0.46894	0.0229521
17	Galveston Bay, TX, USA13	Santschi et al., 2001	n/a		2	1982.89	0.075153	0.00297565	0.492175	0.0249399
18	Corpus Christi Bay, TX, USA14	Yaeger et al., 2006	4		2	1981.78	0.0629948	0.0030356	0.412552	0.0237785
19	Sagua Estuary, Cuba15	Diaz-Asencio et al., 2009	n/a		2	1980.46	0.0592773	0.00311922	0.388205	0.0238326
20	Cienfuegos Bay, Cuba16	Alonso-Hernandez et al., 2006	S1999		2	1979.21	0.0626831	0.00348682	0.41051	0.0262671
21	Gulf of Tehuantepec, Mexico17	Ruiz-Fernandez et al., 2009	TEHUA II-21		2	1978.03	0.0640013	0.00388105	0.419143	0.0286653
22	Culiacan River Estuary, Mexico18	Ruiz-Fernandez et al., 2002	RC98		2	1974.26	0.0576547	0.00387467	0.377579	0.0280439
23	Santa Clara Shelf, CA, USA19	Alexander and Lee, 2009	S0304SC-5		2	1972.92	0.0598685	0.00401289	0.392077	0.0290582
24	San Francisco Bay, CA, USA20	Fuller et al., 1999	RB92-3		2	1969.17	0.0627694	0.003579	0.411075	0.0268022
25	Pacific Northwest Margin, OR, USA21	Wheatcroft and Sommerfield, 2005	CHT		2	1968.04	0.0663064	0.00370435	0.434239	0.0275361
Reference					2	1964.38	0.0587354	0.00401035	0.384657	0.028687
1. Jolivel, M., Allard, M., & St-Onge, G. Climate change and recent sedimentation in Nastapoka Sound, eastern coast of Hudson Bay. Canadian Journal of Earth Sciences 52, 322-337, doi:10.1139/cjes-2014-0132 (2015).					2	1963.04	0.0588988	0.00407128	0.385727	0.0295031
2. Lima, A. L. et al. High-resolution historical records from Pettaquamscutt River basin sediments: 1. 210Pb and varve chronologies validate record of 137Cs released by the Chernobyl accident. Geochimica et Cosmochimica Acta 69, 1803-1812, doi:10.1016/j.gca.2004.10.009 (2005).					2	1959.11	0.0577503	0.00325332	0.378205	0.0244332
3. Renfro, A. A., Cochran, J. K., Hirschberg, D. J., Bokuniewicz, H. J. & Goodbred, S. L. The sediment budget of an urban coastal lagoon (Jamaica Bay, NY) determined using 234Th and 210Pb. Estuarine, Coastal and Shelf Science 180, 136-149, doi:10.1016/j.ecss.2016.06.008 (2016).					2	1957.84	0.0573941	0.00262571	0.375872	0.0209039
4. Benninger, L. K. & Krishnaswami, S. Sedimentary processes in the inner New York Bight: evidence from excess 210Pb and 239,240Pu. Earth and Planetary Science Letters 53, 158-174 (1981).					2	1956.45	0.0526594	0.00221307	0.344865	0.018138
5. Holmes, C. W. & Marot, M. Chapter 2. Sediment and chemical flux history in the Pocomoke Sound as defined by short lived isotopic analyses. 23-57 (United States Geological Survey, Reston, 2004).					2	1954.93	0.0516486	0.00238525	0.338246	0.0189321
6. Corbett, D. R., Vance, D., Letrick, E., Mallinson, D. & Culver, S. Decadal-scale sediment dynamics and environmental change in the Albemarle Estuarine System, North Carolina. Estuarine, Coastal, and Shelf Science 71, 717-729 (2007).					2	1953.5	0.0548494	0.00326984	0.359207	0.0242403
7. Cooper, S. R., McGlothlin, S. K., Madritch, M. & Jones, D. L. Paleoecological evidence of human impacts on the Neuse and Pamlico Estuaries of North Carolina, USA. Estuaries 27, 617-633 (2004).					2	1952.16	0.0577828	0.00365965	0.378418	0.0267884
8. Benninger, L. K. & Wells, J. T. Sources of sediment to the Neuse River estuary, North Carolina. Marine Chemistry 43, 137-156 (1993).					2	1950.86	0.0600261	0.00321575	0.39311	0.0244551
9. Wachnicka, A., Gaiser, E. & Collins, L. S. Correspondence of historic salinity fluctuations in Florida Bay, USA, to atmospheric variability and anthropogenic changes. Journal of Paleolimnology 49, 103-115, doi:10.1007/s10933-011-9534-9 (2013).					2	1949.61	0.0586809	0.00279139	0.384299	0.0219515
10. Smith, C. G. & Osterman, L. E. An Evaluation of Temporal Changes in Sediment Accumulation and Impacts on Carbon Burial in Mobile Bay, Alabama, USA. Estuaries and Coasts 37, 1092-1106, doi:10.1007/s12237-013-9731-z (2014).					2	1948.25	0.0535344	0.00255509	0.350595	0.0200728
15. Draut, A. E., Kineke, G. C., Velasco, D. W., Allison, M. A. & Prime, R. J. Influence of the Atchafalaya River on recent evolution of the chenier-plain inner continental shelf, northern Gulf of Mexico. Continental Shelf Research 25, 91-112, doi:10.1016/j.csr.2004.09.002 (2005).					2	1946.76	0.0531989	0.0027761	0.348398	0.0212583
16. Ravichandran, M., Baskaran, M., Santschi, P. H. & Bianchi, T. S. Geochronology of sediments in the Sabine-Neches estuary. Chemical Geology 125, 291-306 (1995).					2	1942.46	0.0536293	0.00337706	0.351217	0.0247484
17. Santschi, P. H., Presley, B. J., Wade, T. L., Garcia-Romero, B. & Baskaran, M. Historical contamination of PAHs, PCBs, DDTs and heavy metals in Mississippi River Delta, Galveston Bay and Tampa Bay sediment cores. Marine Environmental Research 52, 51-79 (2001).					2	1941.12	0.0541078	0.0034256	0.354351	0.025077
18. Yeager, K. M., Santschi, P. H., Schindler, K. J., Andres, M. J. & Weaver, E. A. The relative importance of terrestrial versus marine sediment sources to the Nueces-Corpus Chrisit Estuary, Texas: an isotopic approach. Estuaries and Coasts 29, 443-454 (2006).					2	1936.44	0.044268	0.00227174	0.28991	0.0174754
19. Diaz-Asencio, M. et al. One century sedimentary record of Hg and Pb pollution in the Sagua estuary (Cuba) derived from 210Pb and 137Cs chronology. Marine Pollution Bulletin 59, 108-115, doi:10.1016/j.marpolbul.2009.02.010 (2009).					2	1934.62	0.0435219	0.00232373	0.285024	0.0176869
20. Alonso-Hernandez, C. M. et al. Recent changes in sedimentation regime in Cienfuegos Bay, Cuba, as inferred from 210Pb and 137Cs vertical profiles. Continental Shelf Research 26, 153-167, doi:10.1016/j.csr.2005.08.026 (2006).					2	1929.3	0.042709	0.00308417	0.2797	0.0220499
21. Ruiz-Fernandez, A. et al. Changes of coastal sedimentation in the Gulf of Tehuantepec, South Pacific Mexico, over the last 100 years from short-lived radionuclide measurements. Estuarine Coastal and Shelf Science 82, 525-536 (2009).					2	1927.61	0.0436503	0.00406419	0.285865	0.0281095
22. Ruiz-Fernandez, A. C., Hillaire-Marcel, C., Ghaleb, B., Soto-Jimenez, M. & Paez-Osuna, F. Recent sedimentary history of anthropogenic impacts on the Culiacan River Estuary, northwestern Mexico: geochemical evidence from organic matter and nutrients. Environmental Pollution 118, 365-377 (2002).					2	1912.03	0.0264301	0.00291427	0.17309	0.0198549
23. Alexander, C. R. & Lee, H. J. in Earth science in the urban ocean: the Southern California Continental Borderland Vol. Special Paper 454 (eds H.J. Lee & W.R. Normark) 69-87 (2009).					2	1908.98	0.0273305	0.00332059	0.178987	0.0223996
24. Fuller, C. C., van Geen, A., Baskaran, M. & Anima, R. Sediment chronology in San Francisco Bay, California, defined by 210Pb, 234Th, 137Cs, and 239,240Pu. Marine Chemistry 64, 7-27 (1999).					2	1885.4	0.0185223	0.00241589	0.121302	0.0162347
25. Wheatcroft, R. A. & Sommerfield, C. K. River sediment flux and shelf sediment accumulation rates on the Pacific Northwest margin. Continental Shelf Research 25, 311-332, doi:10.1016/j.csr.2004.10.001 (2005).					2	1881.95	0.024038	0.00353936	0.157425	0.0236554
					3	2008	0.198591	0.00665581	0.437573	0.0201629
					3	2004.58	0.177584	0.0132907	0.391287	0.0317914
					3	1997.17	0.130232	0.00883786	0.286953	0.0214837
					3	1991.01	0.156111	0.011291	0.343972	0.0271524
					3	1985.77	0.183863	0.0156391	0.405122	0.0367634
					3	1981.29	0.19559	0.0196966	0.430962	0.0454888
					3	1976.47	0.159741	0.0149051	0.351972	0.0346767
					3	1969.63	0.120847	0.0112703	0.266273	0.0262215
					3	1961.22	0.0984641	0.0104541	0.216955	0.0240345
					3	1950.89	0.0771886	0.00845336	0.170077	0.019387
					3	1936.91	0.0549068	0.0071669	0.120981	0.0162483
					3	1915.66	0.0372401	0.00724788	0.0820545	0.0161793
					3	1887.84	0.0237741	0.00690391	0.0523836	0.015293
					4	1975.81	0.363841	0.00625361	0.514553	0.0185198
					4	1973.97	0.374748	0.00790622	0.529978	0.0201469
					4	1972.03	0.3527	0.00838794	0.498798	0.0197362
					4	1967.75	0.360436	0.00938523	0.509738	0.0208806
					4	1962.43	0.368137	0.0095697	0.520629	0.0213124
					4	1958.35	0.326106	0.00810631	0.461188	0.0185505
					4	1953.71	0.290943	0.00804162	0.411459	0.0172811
					4	1945.7	0.240166	0.0083459	0.339649	0.0159585
					4	1935.73	0.207711	0.00813053	0.29375	0.0147818
					4	1921.27	0.186383	0.00769007	0.263588	0.0137024
					4	1910.63	0.192655	0.00940439	0.272458	0.0158468
					4	1894.73	0.165759	0.0114693	0.23442	0.0178339
					4	1882.51	0.153348	0.0138858	0.216869	0.0208008
					4	1847.42	0.0603416	0.00726943	0.0853367	0.0105946
					5	2001.33	0.457702	0.0277714	0.538473	0.0366902
					5	1999.45	0.486953	0.0346643	0.572886	0.0444813
					5	1997.86	0.437846	0.0321974	0.515113	0.0411082
					5	1995.53	0.424377	0.0301544	0.499267	0.0387055
					5	1993.89	0.525083	0.0464781	0.617745	0.057937
					5	1992.29	0.515694	0.047096	0.606698	0.0585127
					5	1990.59	0.586424	0.0591139	0.689911	0.0727606
					5	1989.42	0.606546	0.073842	0.713584	0.34
					5	1987.77	0.468754	0.0454285	0.551476	0.0561135
					5	1985.77	0.380759	0.0296704	0.447951	0.0375676
					5	1983.28	0.390874	0.0374429	0.459852	0.0463001
					5	1981.48	0.398716	0.044761	0.469078	0.0546312
					5	1978.97	0.392848	0.0445395	0.462174	0.0543232
					5	1977.2	0.432412	0.0511714	0.50872	0.0622333
					5	1975.01	0.359015	0.0377924	0.422371	0.0463498
					5	1972.44	0.298223	0.0308996	0.350851	0.0379449
					5	1969.27	0.286288	0.0321076	0.336809	0.0391904
					5	1966.56	0.298894	0.0385454	0.35164	0.0466396
					5	1963.56	0.220339	0.025955	0.259223	0.0315752
					5	1958.62	0.16634	0.0195782	0.195694	0.0238188
					5	1953.33	0.162207	0.0208569	0.190831	0.0252407
					5	1948.22	0.155693	0.0195634	0.183168	0.023706
					5	1942.33	0.142668	0.0223078	0.167845	0.0267554
					5	1936.35	0.130193	0.0234085	0.153168	0.0279458
					5	1929.1	0.151773	0.0336768	0.178556	0.0400046
					5	1925.88	0.143403	0.0296819	0.16871	0.0353094
					5	1916.05	0.0809631	0.0138117	0.0952507	0.0165152
					5	1904.8	0.0763498	0.0159947	0.0898233	0.0190223
					5	1894.53	0.05078	0.0115523	0.0597412	0.013704
					5	1859.3	0.0176691	0.00645039	0.0207871	0.00948087
					6	2001.45	0.0846022	0.00839471	0.423011	0.0440536
					6	1996.32	0.0882092	0.0158105	0.441046	0.0802732
					6	1992.61	0.100817	0.0247989	0.504086	0.125015
					6	1985.96	0.0876976	0.0267014	0.438488	0.134225
					6	1978.96	0.076644	0.0218828	0.38322	0.110083
					6	1969.99	0.0640409	0.0174967	0.320205	0.0880677
					6	1960.26	0.0531691	0.0168522	0.265845	0.0846794
					6	1946.47	0.0421095	0.0171233	0.210547	0.0858749
					6	1932.59	0.039297	0.0215392	0.196485	0.107875
					6	1915.65	0.0335132	0.0294059	0.167566	0.147125
					6	1898.15	0.0294231	0.0359254	0.147115	0.179687
					6	1872.83	0.0169912	0.0278638	0.0849558	0.139343
					7	1982.52	0.710811	0.0163689	0.470732	0.0184147
					7	1980.68	0.746305	0.0443034	0.494238	0.033243
					7	1978.45	0.704139	0.0418731	0.466314	0.0314074
					7	1976.41	0.643234	0.0383801	0.42598	0.0287661
					7	1973.71	0.553272	0.0328796	0.366403	0.0246653
					7	1970.95	0.64591	0.0392963	0.427752	0.0293294
					7	1969.1	0.84969	0.0506869	0.562705	0.037992
					7	1967.41	0.809561	0.0483816	0.53613	0.0362496
					7	1965.35	0.691988	0.0413749	0.458267	0.0309966
					7	1963.03	0.732556	0.0444402	0.485133	0.0331889
					7	1961.27	0.775375	0.0466786	0.51349	0.034918
					7	1959.11	0.675073	0.040668	0.447065	0.0304173
					7	1956.79	0.730731	0.0446936	0.483924	0.0333202
					7	1955.02	0.582383	0.0366643	0.385681	0.0271718
					7	1951.46	0.466242	0.0286711	0.308767	0.0213508
					7	1948.62	0.61632	0.0383771	0.408156	0.0285047
					7	1946.63	0.46008	0.0298894	0.304687	0.0220146
					7	1941.77	0.405232	0.0266234	0.268363	0.0195673
					7	1939.49	0.832844	0.0534737	0.551548	0.0394749
					7	1938.2	0.480787	0.03382	0.3184	0.0245563
					7	1932.8	0.309766	0.0196601	0.205141	0.0145465
					7	1928.68	0.371219	0.023423	0.245839	0.0173509
					7	1924.71	0.500483	0.0337867	0.331443	0.0247083
					7	1922.84	0.675955	0.0437342	0.447649	0.0322372
					7	1920.19	0.395852	0.0264786	0.262152	0.0193962
					7	1914.92	0.244532	0.0162638	0.161941	0.0119261
					7	1907.5	0.190515	0.0129888	0.126168	0.00948207
					7	1898.95	0.153983	0.0108858	0.101975	0.00789747
					7	1887.24	0.121034	0.00908615	0.0801542	0.00652934
					7	1874.03	0.0834754	0.00690872	0.0552813	0.00489788
					7	1843.13	0.0359275	0.00363006	0.0237929	0.00250772
					8	1982.52	0.0988305	0.00261663	0.479571	0.0210986
					8	1978.11	0.0901068	0.00561867	0.437239	0.0312948
					8	1973.35	0.0809337	0.00507704	0.392727	0.0282374
					8	1967.85	0.0717066	0.0045286	0.347953	0.0251469
					8	1961.82	0.0682988	0.00435376	0.331417	0.0241231
					8	1955.87	0.0651545	0.00417645	0.316159	0.023111
					8	1949.08	0.0556823	0.00360242	0.270196	0.0198923
					8	1940.87	0.0491942	0.00321835	0.238713	0.0177268
					8	1932.47	0.0448555	0.00294716	0.217659	0.0162175
					8	1922.22	0.0408476	0.00271697	0.198211	0.0149104
					8	1912.87	0.0453289	0.00303356	0.219957	0.0166257
					8	1904.54	0.0432275	0.00290707	0.20976	0.0159157
					8	1893.19	0.0367463	0.00253467	0.17831	0.0138031
					8	1882.89	0.0352514	0.00246062	0.171056	0.0133674
					8	1869.07	0.0270044	0.00194033	0.131038	0.0103792
					8	1851.97	0.023448	0.00174289	0.11378	0.00926879
					8	1836.02	0.0203468	0.00155923	0.0987317	0.00825088
					8	1805.07	0.00979055	0.00099385	0.0475082	0.00482261
					9	2002	1.3422	0.0412088	0.450404	0.0198517
					9	1999.96	1.38675	0.0259437	0.465351	0.0170981
					9	1997.69	1.36207	0.025336	0.45707	0.0167689
					9	1995.6	1.44006	0.0277718	0.483241	0.017899
					9	1993.56	1.53316	0.0307954	0.514482	0.0192739
					9	1991.73	1.9367	0.0531732	0.6499	0.0272168
					9	1990.51	1.98552	0.057606	0.666283	0.028594
					9	1988.7	1.59108	0.0347774	0.533919	0.0205247
					9	1986.76	1.63473	0.03847	0.548566	0.0216235
					9	1985.07	1.68643	0.042601	0.565915	0.0229047
					9	1983.22	1.70289	0.0423742	0.571438	0.0229943
					9	1981.59	1.81191	0.0452333	0.608024	0.0244968
					9	1979.93	1.84425	0.0536779	0.618875	0.0265982
					9	1978.36	1.80713	0.054063	0.60642	0.0263984
					9	1976.62	1.74749	0.0587759	0.586407	0.0270719
					9	1974.96	1.86275	0.0797156	0.625085	0.0326685
					9	1973.43	1.68837	0.0644541	0.566566	0.0275083
					9	1971.4	1.55027	0.0497662	0.520226	0.0228575
					9	1969.6	1.68755	0.0555799	0.566292	0.0252285
					9	1967.88	1.72101	0.0605054	0.577521	0.0266913
					9	1966.14	1.67565	0.06061	0.562298	0.0264241
					9	1964.32	1.69701	0.0796148	0.569468	0.0317116
					9	1962.63	2.08454	0.123622	0.699511	0.0464898
					9	1961.48	2.19855	0.114717	0.737767	0.0444049
					9	1959.91	1.70329	0.082418	0.571575	0.0325414
					9	1957.97	2.15261	0.125495	0.722353	0.047361
					9	1957.19	2.52119	0.152377	0.846037	0.0570859
					9	1955.57	1.58645	0.0739837	0.532365	0.0295201
					9	1953.4	1.4826	0.0695871	0.497516	0.0277138
					9	1951.58	1.44305	0.0697902	0.484246	0.0275594
					9	1949.24	1.34169	0.0653745	0.450231	0.0257624
					9	1947.15	1.44306	0.0793725	0.48425	0.0303393
					9	1945.12	1.41574	0.0812794	0.475081	0.0307743
					9	1942.94	1.38581	0.0755474	0.465038	0.0289367
					9	1940.82	1.32251	0.0655579	0.443795	0.0257144
					9	1938.42	1.22689	0.0616031	0.411706	0.0240809
					9	1935.97	0.992181	0.0510513	0.332947	0.0198305
					9	1932.3	0.849109	0.0670907	0.284936	0.0240818
					9	1929	0.880555	0.0752234	0.295488	0.026754
					9	1925.53	0.845558	0.0565131	0.283744	0.020787
					9	1921.95	0.879485	0.0721373	0.295129	0.0257755
					9	1918.81	0.699733	0.0470248	0.23481	0.0172811
					9	1913.12	0.522033	0.0330016	0.175179	0.0122581
					9	1907.46	0.540807	0.037534	0.181479	0.0137216
					9	1902.22	0.48099	0.032228	0.161406	0.0118493
					9	1894.7	0.347695	0.0257805	0.116676	0.00933247
					9	1884.6	0.251078	0.0212656	0.0842543	0.00757053
					9	1869.78	0.165188	0.0163029	0.0554324	0.00571795
					9	1845.05	0.0859496	0.0115823	0.0288422	0.00398183
					10	2003	0.282273	0.00587809	0.564546	0.0213757
					10	2001.34	0.299992	0.0176993	0.599984	0.0401627
					10	1999.67	0.27848	0.0164595	0.556959	0.0373345
					10	1997.74	0.248696	0.0147019	0.497391	0.0333464
					10	1995.64	0.249637	0.014816	0.499273	0.0335758
					10	1993.75	0.257399	0.0152479	0.514797	0.0345689
					10	1991.75	0.25033	0.0148553	0.500661	0.0336657
					10	1989.76	0.24963	0.0148332	0.49926	0.0336059
					10	1987.74	0.246775	0.0146866	0.493549	0.0332622
					10	1985.7	0.236031	0.0140691	0.472061	0.0318527
					10	1983.5	0.221536	0.0132303	0.443072	0.0299412
					10	1981.19	0.21228	0.0127042	0.42456	0.0287374
					10	1978.79	0.192126	0.0115308	0.384252	0.026067
					10	1975.95	0.175412	0.0105454	0.350824	0.0238307
					10	1973.09	0.179321	0.0108201	0.358643	0.0244321
					10	1970.4	0.17345	0.0104731	0.346899	0.0236448
					10	1967.3	0.157482	0.00953297	0.314964	0.0215108
					10	1964.04	0.142661	0.00865874	0.285322	0.019527
					10	1960.24	0.127402	0.00774783	0.254805	0.0174654
					10	1956.18	0.125549	0.0076694	0.251098	0.0172722
					10	1952.33	0.134281	0.00823054	0.268562	0.0185228
					10	1948.78	0.14886	0.00917367	0.29772	0.0206219
					10	1945.66	0.156346	0.00963685	0.312692	0.0216622
					10	1942.38	0.148138	0.00919088	0.296275	0.0206317
					10	1938.91	0.159809	0.0101122	0.319619	0.0226093
					10	1936.21	0.170038	0.0107352	0.340076	0.0240131
					10	1932.98	0.13045	0.00836672	0.260899	0.0186568
					10	1928.4	0.110905	0.00720238	0.22181	0.0160217
					10	1924.03	0.113124	0.0074664	0.226247	0.0165583
					10	1919.57	0.0900954	0.00611939	0.180191	0.0135002
					10	1912.53	0.0577145	0.00403886	0.115429	0.00886417
					10	1901.33	0.0362954	0.00265324	0.0725908	0.00578171
					10	1882.67	0.0243464	0.00187465	0.0486928	0.00405318
					10	1860.99	0.0207299	0.00172303	0.0414597	0.00368703
					10	1836.25	0.0144179	0.00144519	0.0288359	0.00301707
					11	2000.31	0.220186	0.0165754	0.495295	0.0404415
					11	1998.75	0.26744	0.032868	0.601588	0.0763427
					11	1996.98	0.168484	0.018263	0.378994	0.0427939
					11	1993.32	0.144616	0.0155242	0.325305	0.0364043
					11	1990.96	0.159563	0.0179984	0.358926	0.0420472
					11	1987.68	0.127032	0.0138467	0.28575	0.0324315
					11	1983.92	0.155321	0.0193674	0.349385	0.0449449
					11	1982.13	0.17255	0.02275	0.38814	0.0526259
					11	1978.64	0.122289	0.0147466	0.275082	0.0346224
					11	1974.84	0.127906	0.016564	0.191811	0.0264961
					11	1971.78	0.141703	0.019964	0.106251	0.0155971
					11	1968.57	0.178433	0.0298231	0.114678	0.0194037
					11	1966.92	0.16189	0.0265648	0.145665	0.0241847
					11	1962.87	0.0891224	0.0120114	0.100238	0.0138763
					11	1956.64	0.0684135	0.00920279	0.0769458	0.0106674
					11	1949.85	0.0638819	0.00926827	0.0574793	0.00860453
					11	1942.76	0.0501172	0.0074646	0.0450942	0.00682457
					11	1931.06	0.0322012	0.00499495	0.0289738	0.0046196
					11	1913.55	0.021675	0.00389081	0.0195026	0.00353544
					11	1887.76	0.016563	0.00392077	0.0186287	0.00444502
					11	1869.23	0.0124231	0.00254037	0.0139725	0.00285719
					12	2000.31	0.198423	0.00708059	0.447461	0.0213349
					12	1998.3	0.189844	0.0145626	0.428114	0.035521
					12	1995.59	0.168684	0.0129108	0.380398	0.0315021
					12	1993.06	0.162665	0.0125328	0.366823	0.0305505
					12	1990.11	0.129941	0.00996018	0.293028	0.0242974
					12	1986.14	0.118637	0.00918172	0.267537	0.0223673
					12	1982.72	0.117354	0.00916266	0.264643	0.022293
					12	1978.5	0.107044	0.00844776	0.241393	0.0205229
					12	1974.48	0.11679	0.009516	0.263371	0.0230189
					12	1970.99	0.10162	0.00832988	0.229162	0.0205215
					12	1965.51	0.0838016	0.00688205	0.125987	0.0116304
					12	1960.54	0.0810365	0.00677448	0.0913721	0.00812832
					12	1954.42	0.0760193	0.00655374	0.114287	0.0102286
					12	1949.07	0.0773383	0.00687228	0.11627	0.0114358
					12	1942.86	0.0670483	0.00607339	0.0755999	0.00722371
					12	1935.75	0.0608165	0.00569438	0.091431	0.00883848
					12	1928.33	0.0554247	0.00564194	0.083325	0.00918086
					12	1919.58	0.0512112	0.00562105	0.0577429	0.00657679
					12	1911.36	0.0522969	0.00632377	0.0786227	0.00969311
					12	1902.71	0.0415047	0.00532502	0.0623978	0.00842681
					12	1888.56	0.0261988	0.00369443	0.0295403	0.00425885
					12	1866.26	0.0137986	0.00241005	0.0155585	0.00271743
					13	1995.45	0.101507	0.00276273	0.27721	0.0115659
					13	1992.09	0.101342	0.00213873	0.27676	0.0105219
					13	1988.17	0.0894325	0.00198096	0.244236	0.00942965
					13	1983.87	0.0809783	0.00194107	0.221148	0.00877535
					13	1979.09	0.0674913	0.00178421	0.184316	0.00759699
					13	1972.82	0.0660293	0.00209122	0.180323	0.00807044
					13	1968.36	0.0944508	0.00371448	0.257941	0.0130167
					13	1965.24	0.128021	0.00662709	0.349619	0.021208
					13	1962.7	0.117064	0.00666174	0.319697	0.0208132
					13	1958.87	0.0813798	0.00536431	0.222244	0.0162483
					13	1953.52	0.0658396	0.00581203	0.179805	0.0168601
					13	1947.72	0.0672836	0.00784348	0.183748	0.0221943
					13	1942.84	0.0630106	0.00649663	0.172079	0.0185577
					13	1935.77	0.0445481	0.00429759	0.121659	0.012351
					13	1925.85	0.0376498	0.00544515	0.10282	0.0152218
					13	1916.88	0.0359855	0.0067792	0.0982747	0.0187727
					13	1904.89	0.0265178	0.00552119	0.0724188	0.015251
					13	1888.09	0.0184133	0.0045763	0.0502859	0.0125984
					13	1862.36	0.0102364	0.0034417	0.0279551	0.00943647
					14	1995.58	0.301703	0.00417624	0.26749	0.00923367
					14	1991.74	0.291459	0.00402415	0.258408	0.00891649
					14	1987.86	0.288943	0.00433666	0.256177	0.00896714
					14	1983.95	0.281681	0.00462055	0.249738	0.00889669
					14	1979.84	0.257737	0.00466131	0.22851	0.00832442
					14	1975.15	0.238337	0.0048723	0.21131	0.00795691
					14	1970.41	0.239037	0.00559476	0.211931	0.00833782
					14	1965.76	0.218427	0.00585762	0.193657	0.00802957
					14	1959.94	0.179428	0.00566442	0.159081	0.00710829
					14	1953.06	0.154561	0.00605476	0.137034	0.00689894
					14	1945.26	0.138173	0.00703185	0.122504	0.00733999
					14	1936.72	0.125838	0.00826955	0.111568	0.00813649
					14	1927.33	0.107279	0.00896311	0.095114	0.00849685
					14	1915.17	0.0891386	0.0106527	0.0790303	0.00976973
					14	1902.42	0.0823573	0.014861	0.073018	0.0133766
					14	1887.81	0.0696372	0.0196218	0.0617403	0.0175059
					14	1869.61	0.0609167	0.0306968	0.0540087	0.0272693
					14	1853.73	0.0657293	0.0522932	0.0582756	0.0463998
					14	1835.72	0.049907	0.0596382	0.0442476	0.0528937
					14	1801.48	0.0241786	0.0568951	0.0214367	0.0504473
					15	2003	0.427608	0.012441	0.214972	0.0087929
					15	2001.71	0.642461	0.0557467	0.301453	0.0284216
					15	2000.34	0.620728	0.055294	0.291255	0.0269708
					15	1998.96	0.549317	0.0477732	0.322185	0.0298147
					15	1997.22	0.439867	0.0358719	0.257991	0.0233274
					15	1995.06	0.384466	0.0299793	0.128856	0.0116121
					15	1992.79	0.364432	0.0278176	0.0854986	0.00706412
					15	1990.38	0.344156	0.0257412	0.0807416	0.00655666
					15	1987.82	0.323624	0.0237619	0.0759246	0.00606978
					15	1985.1	0.301681	0.0230537	0.0707767	0.00585339
					15	1982.16	0.278312	0.0232947	0.0652942	0.00584216
					15	1978.96	0.27344	0.0235365	0.0641511	0.0058827
					15	1975.95	0.282709	0.0234879	0.0663257	0.00589612
					15	1972.94	0.282882	0.0231533	0.0663663	0.00582328
					15	1969.94	0.298668	0.0261653	0.0700699	0.00652625
					15	1967.27	0.345018	0.0361948	0.080944	0.00886898
					15	1965.03	0.368738	0.0448592	0.0865088	0.0108741
					15	1962.63	0.3418	0.0440949	0.0801889	0.0106513
					15	1960.04	0.315053	0.0422099	0.073914	0.0101749
					15	1957.21	0.288372	0.0399393	0.0676544	0.00961122
					15	1954.11	0.275208	0.0427813	0.064566	0.0102424
					15	1951.03	0.278664	0.0525777	0.0653767	0.0125072
					15	1948	0.292605	0.0667417	0.0686474	0.0158079
					15	1945.23	0.301255	0.0762338	0.0706768	0.0180242
					15	1942.34	0.289353	0.0759719	0.0678846	0.0179524
					15	1939.33	0.285701	0.0840086	0.0670277	0.0198227
					15	1936.39	0.233825	0.064687	0.0548572	0.0152749
					15	1931.88	0.155332	0.0333388	0.0364422	0.00790598
					15	1925.07	0.119158	0.0246147	0.0279555	0.00584208
					15	1917.53	0.107093	0.0254808	0.0251248	0.00603056
					15	1909.09	0.0926005	0.0261448	0.0217248	0.00617212
					15	1898.85	0.0743631	0.0254017	0.0174462	0.00598493
					15	1885.59	0.0631267	0.0259787	0.01481	0.00611277
					15	1872.74	0.0625656	0.0310226	0.0146784	0.00729293
					15	1858.58	0.0529202	0.0313449	0.0124155	0.00736423
					15	1839.44	0.0368882	0.0267582	0.00865425	0.00628365
					15	1808.01	0.0199529	0.0165463	0.0046811	0.00388443
					16	1995.5	0.848977	0.0632853	0.53061	0.0484411
					16	1994.18	0.706488	0.0661	0.441555	0.0474163
					16	1990.83	0.462	0.0356579	0.28875	0.0269866
					16	1987.24	0.564075	0.0538289	0.352547	0.0384331
					16	1985.31	0.862705	0.120257	0.539191	0.0803534
					16	1983.54	0.686631	0.0924421	0.429144	0.0620457
					16	1980.56	0.488934	0.0575004	0.305584	0.0393817
					16	1976.95	0.494819	0.0586559	0.309262	0.0401202
					16	1974.19	0.391836	0.0395358	0.244897	0.0278779
					16	1968.41	0.320022	0.0353159	0.200014	0.0244606
					16	1960.09	0.409785	0.0641208	0.256116	0.0422878
					16	1953.3	0.545592	0.125634	0.340995	0.0805515
					16	1948.84	0.540699	0.135632	0.337937	0.0866206
					16	1940.87	0.473691	0.141153	0.296057	0.0895901
					16	1936.07	0.58536	0.236993	0.36585	0.14937
					16	1929.73	0.299551	0.0799512	0.187219	0.0509344
					16	1894.01	0.0982896	0.0392057	0.061431	0.0246953
					17	1995.5	0.152295	0.00460429	0.291041	0.0176837
					17	1992.8	0.171338	0.00675391	0.327432	0.0215499
					17	1989.33	0.151092	0.00598263	0.288741	0.0190342
					17	1985.9	0.13809	0.00550195	0.263895	0.0174355
					17	1981.67	0.112857	0.00452334	0.215673	0.0142804
					17	1976.52	0.0969287	0.00390269	0.185234	0.0122855
					17	1970.83	0.0964237	0.00392328	0.184269	0.0122691
					17	1965.83	0.102534	0.00417545	0.195945	0.0130508
					17	1960.64	0.0904265	0.0037133	0.172808	0.0115459
					17	1954.07	0.0767957	0.00317626	0.146759	0.0098322
					17	1947.01	0.0794879	0.00334528	0.151904	0.0102453
					17	1941.26	0.0832309	0.00350376	0.159057	0.0107289
					17	1934.27	0.0722449	0.00309473	0.138062	0.0093768
					17	1926.79	0.0681763	0.00298432	0.130287	0.00892622
					17	1919	0.06703	0.00302947	0.128096	0.00889364
					17	1911.36	0.0591818	0.00278493	0.113098	0.00799097
					17	1900.71	0.0408165	0.00205497	0.0780014	0.00568531
					17	1884.02	0.0255298	0.00143433	0.0487883	0.00375835
					17	1854.99	0.0131976	0.000927213	0.025221	0.00217485
					18	2002.5	0.290466	0.0278924	0.352477	0.0356353
					18	2000.23	0.32719	0.0412154	0.397042	0.0515663
					18	1997.43	0.291715	0.0351279	0.353994	0.0440727
					18	1994.58	0.27195	0.0323403	0.330009	0.0406084
					18	1991.34	0.25385	0.0325575	0.308044	0.0406914
					18	1988.1	0.239803	0.0308155	0.290998	0.0385099
					18	1984.43	0.228965	0.0292895	0.277847	0.0366124
					18	1980.94	0.23999	0.0345809	0.291225	0.0429622
					18	1977.59	0.24002	0.0373024	0.291262	0.0461936
					18	1974.06	0.246304	0.0413266	0.298887	0.0510322
					18	1970.96	0.243641	0.0429773	0.295655	0.0529839
					18	1967.25	0.196765	0.0329292	0.238772	0.0406663
					18	1962.46	0.180975	0.0314512	0.219611	0.0387924
					18	1958.25	0.161504	0.02909	0.195983	0.0358403
					18	1951.97	0.128662	0.0237582	0.15613	0.0292501
					18	1945.49	0.117003	0.0233494	0.141982	0.0286878
					18	1937.71	0.0907304	0.0188398	0.1101	0.0231255
					18	1926.64	0.0690214	0.0159886	0.0837567	0.019582
					18	1913.7	0.0532026	0.0145408	0.0645608	0.0177628
					18	1893.4	0.0272964	0.00874535	0.0331238	0.0106588
					19	2005.7	0.207821	0.00927806	0.337706	0.0175073
					19	2002.56	0.197501	0.0185935	0.320936	0.0313756
					19	1999.49	0.204789	0.0194653	0.33278	0.0328241
					19	1996.57	0.209908	0.0200388	0.341098	0.0337806
					19	1993.63	0.208815	0.0202729	0.339323	0.0341352
					19	1990.68	0.20812	0.0209873	0.338193	0.0352493
					19	1987.73	0.206683	0.0212418	0.335857	0.0356343
					19	1984.73	0.203837	0.0208592	0.331233	0.0350019
					19	1981.7	0.20022	0.0207852	0.325355	0.034847
					19	1978.58	0.195342	0.0210521	0.317429	0.035514
					19	1975.4	0.195087	0.0217584	0.211343	0.0246297
					19	1968.85	0.181413	0.0209117	0.19653	0.0229158
					19	1965.53	0.183077	0.0220089	0.297498	0.0366133
					19	1962.14	0.179241	0.0227784	0.291265	0.0380351
					19	1958.67	0.176239	0.0237827	0.190924	0.0265599
					19	1951.21	0.154099	0.0224503	0.166939	0.0245498
					19	1947.18	0.149787	0.0231985	0.162268	0.0257228
					19	1938.19	0.124385	0.020803	0.13475	0.0226975
					19	1933.1	0.11958	0.0219835	0.129545	0.0242144
					19	1921.74	0.0976989	0.0212469	0.10584	0.0230923
					19	1915.37	0.0923879	0.0233632	0.150129	0.0381705
					19	1908.39	0.0842388	0.0250357	0.136887	0.0409131
					19	1900.73	0.0778654	0.0275323	0.0759183	0.0269777
					19	1877.19	0.0462169	0.0210181	0.0450612	0.0205086
					19	1862.57	0.0356174	0.0207896	0.0385853	0.0225586
					20	1999	0.357279	0.0092997	0.689688	0.0282479
					20	1996.73	0.349347	0.0168496	0.674377	0.038894
					20	1994.56	0.354728	0.0173583	0.684764	0.0398962
					20	1992.35	0.349716	0.0175098	0.675088	0.0399779
					20	1990.12	0.337349	0.0172066	0.651214	0.0390813
					20	1987.74	0.313898	0.0160159	0.605944	0.0363735
					20	1985.16	0.326937	0.0169674	0.631116	0.038355
					20	1983.02	0.358222	0.0191807	0.691508	0.0430014
					20	1980.82	0.343009	0.01901	0.662141	0.0422503
					20	1978.48	0.316876	0.0177492	0.611694	0.0393461
					20	1975.9	0.30301	0.0172798	0.584927	0.038142
					20	1973.36	0.300798	0.0174868	0.580656	0.0384273
					20	1970.73	0.29852	0.017894	0.576259	0.0390545
					20	1968.17	0.290557	0.0179871	0.560888	0.03899
					20	1965.37	0.291142	0.0186244	0.562016	0.0401053
					20	1962.86	0.338619	0.023174	0.653667	0.0492797
					20	1960.11	0.362014	0.0263154	0.698828	0.0553975
					20	1958.65	0.283929	0.0207552	0.548094	0.0436539
					20	1956.42	0.191583	0.0139689	0.36983	0.0293923
					20	1953.16	0.159421	0.0121653	0.307745	0.0254204
					20	1949.94	0.16073	0.0131845	0.310271	0.027277
					20	1946.73	0.152848	0.013374	0.295056	0.0274514
					20	1943.13	0.162873	0.0155609	0.314409	0.0316412
					20	1922.32	0.116926	0.0165273	0.225713	0.0326928
					20	1907.39	0.0973831	0.0226524	0.187987	0.0441301
					20	1890.87	0.0825772	0.0316071	0.159406	0.0612219
					20	1846.41	0.0323051	0.0210632	0.0623614	0.0407032
					21	2004.78	0.312732	0.00922794	0.220935	0.00955578
					21	2001.16	0.286263	0.0145931	0.202236	0.012132
					21	1997.65	0.271024	0.0142869	0.19147	0.0117701
					21	1993.38	0.244032	0.0131757	0.172401	0.0107873
					21	1985.3	0.200636	0.0113407	0.141743	0.00918048
					21	1978.79	0.182323	0.0110867	0.128806	0.00882821
					21	1972.19	0.17517	0.0116054	0.123752	0.0090849
					21	1959.68	0.165583	0.0126006	0.116979	0.00963997
					21	1953.35	0.187194	0.0165728	0.132247	0.0124326
					21	1946	0.167878	0.0163458	0.118601	0.0121416
					21	1929.95	0.113573	0.0124864	0.0802357	0.00917891
					21	1915.9	0.0895102	0.0120425	0.0632361	0.00873951
					21	1900.14	0.0756157	0.0135787	0.0534201	0.00974052
					21	1877.97	0.056975	0.0149492	0.040251	0.0106376
					21	1845.46	0.0326631	0.0151068	0.0230754	0.0106949
					22	1998.87	0.364355	0.0286399	0.235983	0.0213946
					22	1996.16	0.419832	0.0154687	0.271915	0.0158514
					22	1991.28	0.253308	0.00927551	0.164061	0.00954049
					22	1983.48	0.204437	0.00744273	0.132409	0.00768224
					22	1976.5	0.277256	0.0105197	0.179572	0.0105939
					22	1972.98	0.448942	0.0161919	0.290769	0.0168084
					22	1969.65	0.459441	0.0165898	0.297569	0.0172093
					22	1966.26	0.36113	0.0133778	0.233895	0.0136645
					22	1960.86	0.271241	0.0101214	0.175676	0.0102935
					22	1954.82	0.31212	0.0123264	0.202152	0.0121299
					22	1951.39	0.219937	0.00921319	0.142448	0.00877598
					22	1938.79	0.157031	0.00665162	0.101705	0.00629839
					22	1934.26	0.317567	0.0123769	0.20568	0.0122717
					22	1929	0.20669	0.00856803	0.133868	0.00820778
					22	1918.12	0.12317	0.00530871	0.0797744	0.00498093
					22	1902.91	0.0823017	0.00380114	0.0533048	0.0034438
					22	1876.35	0.0603878	0.00326066	0.0391117	0.00275351
					22	1864.65	0.0668646	0.00417998	0.0433065	0.00328238
					23	1998.87	0.307813	0.00950638	0.165937	0.00669636
					23	1996.16	0.29425	0.0173262	0.185063	0.0166135
					23	1987.32	0.237557	0.0142716	0.0996048	0.00748695
					23	1975.48	0.1988	0.0122465	0.0833542	0.00630538
					23	1963.97	0.195296	0.0122997	0.0982623	0.00781013
					23	1956.01	0.219528	0.0148	0.0690338	0.0064497
					23	1933.11	0.168423	0.0111008	0.0529632	0.00384213
					23	1924.25	0.190886	0.0136683	0.0600269	0.00579217
					23	1894.56	0.125389	0.00928215	0.0394306	0.00315403
					23	1883.9	0.143844	0.0121097	0.045234	0.00480227
					23	1814.38	0.0277017	0.00257975	0.00871121	0.000832441
					24	1992.58	0.679187	0.0376728	0.40882	0.0282076
					24	1989.76	0.673751	0.0422658	0.308989	0.0226989
					24	1986.1	0.654916	0.046673	0.420492	0.0313897
					24	1985.15	0.659429	0.0478488	0.423389	0.0381739
					24	1981.21	0.594191	0.044483	0.381503	0.0297922
					24	1980.14	0.574765	0.0440246	0.369031	0.0344824
					24	1975.49	0.530212	0.0423131	0.340425	0.0282009
					24	1974.37	0.590895	0.0491501	0.379387	0.0375247
					24	1970.22	0.559202	0.0505993	0.359038	0.0334529
					24	1969.08	0.533494	0.0527133	0.342532	0.0384905
					24	1964	0.433852	0.0430168	0.278557	0.0283043
					24	1962.47	0.381734	0.0347932	0.245094	0.0259055
					24	1954.85	0.311475	0.0302102	0.199984	0.0198992
					24	1952.94	0.344928	0.0376483	0.221463	0.0269217
					24	1945.56	0.319622	0.0394619	0.205215	0.0256305
					24	1943.69	0.345824	0.0453484	0.277547	0.039073
					24	1938.24	0.322623	0.0466458	0.207142	0.0306761
					24	1934.23	0.299135	0.0473324	0.160051	0.0263117
					24	1924.87	0.244288	0.0440514	0.156847	0.0284974
					24	1922.4	0.260408	0.0519006	0.167196	0.0345035
					24	1912.05	0.224382	0.0530996	0.144066	0.0342428
					24	1909.45	0.258377	0.0719894	0.165892	0.0470661
					24	1899.64	0.201064	0.0605674	0.129094	0.0389637
					24	1896.13	0.15665	0.0457502	0.125722	0.037278
					24	1879.94	0.0956081	0.033575	0.0613856	0.0216466
					24	1864.86	0.0706283	0.0333024	0.0377893	0.0178973
					25	1998.54	1.05346	0.0250217	0.40938	0.0159567
					25	1997.28	1.11688	0.0683061	0.48225	0.0413961
					25	1994.17	0.963103	0.0590163	0.311889	0.0242609
					25	1990.86	0.883402	0.0543748	0.228863	0.0184034
					25	1985.11	0.767115	0.0470227	0.248421	0.0165171
					25	1983.13	0.862943	0.0536016	0.372604	0.0332013
					25	1979.91	0.875805	0.0542768	0.226895	0.0184557
					25	1973.87	0.753558	0.0465981	0.195224	0.0139827
					25	1969.87	0.79368	0.0493596	0.257023	0.0201786
					25	1966.14	0.812454	0.0506884	0.210483	0.0170607
					25	1960.13	0.730573	0.045544	0.236587	0.0163992
					25	1958.04	0.835568	0.053041	0.270588	0.0247501
					25	1953.07	1.04202	0.0670072	0.269957	0.0199133
					25	1950.64	1.07103	0.0687745	0.34684	0.0272312
					25	1947.22	0.781865	0.0507124	0.253197	0.0209711
					25	1942.61	0.637303	0.0419352	0.137588	0.0120622
					25	1931.39	0.5167	0.0335833	0.111551	0.00799089
					25	1925.67	0.522598	0.0343317	0.169237	0.0134929
					25	1919.56	0.432279	0.0289867	0.139988	0.0113185
					25	1910.95	0.343356	0.023604	0.111192	0.00904257
					25	1901.6	0.304828	0.0216518	0.13162	0.0112554
					25	1896.52	0.337066	0.0252647	0.0873237	0.00892706
					25	1877.01	0.235048	0.0178924	0.050745	0.00415415
					25	1860.59	0.146547	0.0123853	0.0474576	0.00449705
					25	1827.36	0.0683257	0.00707271	0.0221264	0.00229041
