# Supplementary material for: Coastal sedimentation across North America doubled in the 20th century despite river dams
Source: Nat Commun. 2020 Jun 26;11:3249. doi: 10.1038/s41467-020-16994-z (PMC7319974; doi:10.1038/s41467-020-16994-z)
Supplement: Supplementary file 6 — Supplementary Data 3 [file 41467_2020_16994_MOESM6_ESM.xlsx]

## Sheet: Sheet1
Site number and Name	Reference	Core	Latitude	Longitude	Year collected	Sample core depth (cm)	Material	C14 date (±)	Cal yr. BP (mean)	Lower limit (Cal yr. BP)	Upper limit (Cal yr. BP)	Laboratory No.	Depth to base of Pb-210 profile (cm)	Date at base of Pb-210 profile	Long-term sediment accumulation rate (cm/yr)	Long-term sediment accumulation rate error based on date range (cm/yr)
1. Nastapoka Sound, Hudson Bay, Canada	Jolivel et al., 20151	23a	56.63	-76.5592	2009	14	Unidentified shell fragments	1845 (15)	1210	1123	1304	ULA-1593	6	1852	0.00719424	0.00148809
1. Nastapoka Sound, Hudson Bay, Canada	Jolivel et al., 20151	23b	56.63	-76.5592	2009	16	Unidentified Shell	2350 (15)	1760	1639	1875	ULA-1591	6	1852	0.00601685	0.00103675
1. Nastapoka Sound, Hudson Bay, Canada	Jolivel et al., 20151	24	56.6311	-76.6033	2009	21.5	Unidentified Shell	2320 (15)	1730	1605	1847	ULA-1589	6	1852	0.00949755	0.00132923
5. Pocomoke Sound, Chesapeake Bay, VA, USA	Cronin et al., 20072	MD03-2656	37.7208	-75.9418	2003	528	shell	7170 (40)	7640	7570	7700	Beta 211985	60	1859	0.0619785	0.000666797
5. Pocomoke Sound, Chesapeake Bay, VA, USA	Cronin et al., 20072	MD03-2656	37.7208	-75.9418	2003	580	gastropod	7520 (55)	7958	7854	8102	OS-40849	60	1859	0.0660821	0.00128989
5. Pocomoke Sound, Chesapeake Bay, VA, USA	Cronin et al., 20072	MD03-2656	37.7208	-75.9418	2003	644	mulina lateralis	7640 (60)	8103	7953	8200	OS-40850	60	1859	0.0728725	0.00125596
5. Pocomoke Sound, Chesapeake Bay, VA, USA	Cronin et al., 20072	MD03-2656	37.7208	-75.9418	2003	686	mulina lateralis	7850 (70)	8325	8158	8417	OS-40851	60	1859	0.0760078	0.00145039
6. Albemarle Estuarine System, NC, USA	Sager and Riggs, 19983	AS-VC-0136.	36.0377	-76.3751	1996	720	organic sediment	3220 (70)	3440	3365	3480	?	34	1872	0.204349	0.00503567
6. Albemarle Estuarine System, NC, USA	Sager and Riggs, 19983	AS-VC-0136.	36.0377	-76.3751	1996	750	organic sediment	5150 (70)	5915	5770	5945	?	34	1872	0.122771	0.00274536
6. Albemarle Estuarine System, NC, USA	Sager and Riggs, 19983	AS-VC-0136.	36.0377	-76.3751	1996	1425	organic sediment	5990 (90)	6845	6735	6905	?	34	1872	0.205708	0.00334773
7. Pamlico River Estuary, NC, USA	Cooper et al., 20044	BC	35.4503	-76.8219	1997	118.5	organic sediment	?	1065	955	1175	Beta 112739	64	1843	0.0568894	0.00926392
7. Pamlico River Estuary, NC, USA	Cooper et al., 20044	M4	35.4122	-76.7642	1997	116	organic sediment	?	685	660	745	Beta 125232	64	1843	0.0899654	0.00963964
7. Pamlico River Estuary, NC, USA	Cooper et al., 20044	M4	35.4122	-76.7642	1997	133.5	organic sediment	?	660	530	775	Beta 112740	64	1843	0.125678	0.0368872
8. Neuse River Estuary, NC, USA	Cooper et al., 20044	OR	35.0106	-76.6719	1982	144	organic sediment	?	1600	1520	1725	Beta112741	36	1805	0.0742268	0.00781588
8. Neuse River Estuary, NC, USA	Cooper et al., 20044	WP	34.9614	-76.8086	1982	134	organic sediment	?	1285	1170	1350	Beta 120396	36	1805	0.0859649	0.00894646
8. Neuse River Estuary, NC, USA	Cooper et al., 20044	UNC	34.9725	-76.8636	1982	127	organic sediment	?	1990	1880	2130	Beta 112742	36	1805	0.0493225	0.00492309
9. Florida Bay, FL, USA	Wanless and Tagett, 19895	RC-3	25.0605	-80.8622	1988	170	Shell Chione cancellata	1395 (220)	955	542	1358	?	98	1851	0.0855107	0.0565675
9. Florida Bay, FL, USA	Wanless and Tagett, 19895	RC-4	25.0609	-80.8614	1988	163	Shell Chione cancellata	1431 (150)	985	689	1267	?	98	1851	0.0745413	0.029562
9. Florida Bay, FL, USA	Wanless and Tagett, 19895	RC-5	25.034	-80.8684	1988	175	Shell Cumingia tellinoides	2532 (150)	2199	1847	2615	?	98	1851	0.0369128	0.0073035
9. Florida Bay, FL, USA	Wanless and Tagett, 19895	RC-6	25.0489	-80.9033	1988	188.5	Shell Cumingia tellinoides	2640 (220)	2338	1803	2848	?	98	1851	0.0406742	0.0142991
9. Florida Bay, FL, USA	Wanless and Tagett, 19895	RC-7	25.0487	-80.9033	1988	184.5	Shell Tellina mesa	2664 (220)	2368	1820	2869	?	98	1851	0.0383592	0.0136757
10. Mobile Bay, AL, USA	Rodriguez et al., 20086	MB-03-5	30.2617	-87.8621	2003	394	Shell Semele proficua	4630 (25)	4845	4798	4932	OS-44044	98	1851	0.0623552	0.00108271
10. Mobile Bay, AL, USA	Rodriguez et al., 20086	MB-03-5	30.2617	-87.8621	2003	681	Shell Nuculana concentrica	5160 (30)	5526	5455	5584	OS-44045	98	1851	0.107406	0.00146401
10. Mobile Bay, AL, USA	Rodriguez et al., 20086	MB-03-5	30.2617	-87.8621	2003	923	Shell Nuculana concentrica	6290 (40)	6746	6642	6859	OS-41368	98	1851	0.124097	0.00217352
10. Mobile Bay, AL, USA	Rodriguez et al., 20086	MB-03-5	30.2617	-87.8621	2003	1140	Shell Corbula contracta	7680 (40)	8138	8018	8258	OS-41176	98	1851	0.129602	0.00205919
13. Barataria Bay, LA, USA	Kosters, 19877; Kosters, 19898	BB 55	29.5651	-90.1696	1985	330	Shell Rangia cuneata	3050 (120)	2841	2521	3155	?	19	1862	0.11338	0.0144195
14. Terrebonne Bay, LA, USA	Kuecher, 19949	8	29.2922	-90.3942	1990	385	Organic material	2270 (80)	2258	2044	2490	?	20	1801	0.173479	0.0189144
16. Sabine, TX, USA	Milliken et al., 200810	04sl03	29.8552	-93.8241	2003	339	Shell Rangia cuneata	3995 (25)	4260	4210	4310	22974	24	1894	0.0749286	0.00112919
16. Sabine, TX, USA	Milliken et al., 200810	04sl03	29.8552	-93.8241	2003	499.5	Plant fragment	5920 (55)	6760	6630	6890	OS-50201	24	1894	0.0709278	0.00174896
16. Sabine, TX, USA	Milliken et al., 200810	91sl07	29.8854	-93.8516	1991	200	Shell Rangia cuneata	3440 (140)	3535	3180	3890	Core 7	24	1894	0.0505892	0.00550695
17. Galveston Bay, TX, USA	Rodriguez et al., 200511	TV99-2	29.7173	-94.7525	1999	565.5	Shell Rangia cuneata	6690 (35)	7221	7148	7300	OS- 34795	20	1854	0.0765184	0.00116572
17. Galveston Bay, TX, USA	Rodriguez et al., 200511	TV99-3	29.6763	-94.7791	1999	536	Shell Rangia cuneata	6530 (35)	7048	6940	7150	OS- 34796	20	1854	0.0741806	0.00126482
17. Galveston Bay, TX, USA	Rodriguez et al., 200511	TV99-3	29.6763	-94.7791	1999	591	Shell Macoma mitchelli	6860 (60)	7374	7255	7482	Beta-135431	20	1854	0.0784125	0.00136178
17. Galveston Bay, TX, USA	Rodriguez et al., 200511	GB-00-1	29.5637	-94.8526	2000	607	Shell Crassostrea virginica	6620 (64)	7145	6972	7279	AA39400	20	1854	0.0832152	0.00196397
17. Galveston Bay, TX, USA	Rodriguez et al., 200511	GB-00-1	29.5637	-94.8526	2000	623	Wood	6454 (51)	7367	7268	7440	AA39395	20	1854	0.0828752	0.00112091
18. Corpus Christi Bay, TX, USA	Simms et al., 200812	CCB02-03	27.7377	-97.2547	2002	470	Shell Mulina lateralis	4480 (40)	4110	3320	5270	OS- 46050	20	1893	0.111029	0.0260428
18. Corpus Christi Bay, TX, USA	Simms et al., 200812	CCB03-01	27.7806	-97.2712	2003	352	Shell Mulina lateralis	2390 (30)	1585	735	2435	OS- 42908	20	1893	0.217135	0.175647
18. Corpus Christi Bay, TX, USA	Simms et al., 200812	CCB03-01	27.7806	-97.2712	2003	666	Shell Mulina lateralis	4470 (35)	4100	2940	5260	OS- 42909	20	1893	0.159743	0.050199
18. Corpus Christi Bay, TX, USA	Simms et al., 200812	CCB03-01	27.7806	-97.2712	2003	764	Shell Rangia cuneata	5010 (30)	4800	3730	5870	OS- 42910	20	1893	0.15683	0.0374906
18. Corpus Christi Bay, TX, USA	Simms et al., 200812	CCB03-01	27.7806	-97.2712	2003	1271	Shell	6520 (55)	6590	5750	7430	OS- 42914	20	1893	0.19146	0.025183
18. Corpus Christi Bay, TX, USA	Simms et al., 200812	CCB03-01	27.7806	-97.2712	2003	1348	Shell Mulinia Campechiensis texana	6780 (45)	6870	6010	7730	OS- 42915	20	1893	0.194893	0.0251449
18. Corpus Christi Bay, TX, USA	Simms et al., 200812	CCB03-01	27.7806	-97.2712	2003	1473	Shell Mulinia Campechiensis texana	7500 (45)	7600	6800	8400	OS- 42916	20	1893	0.192603	0.0207909
18. Corpus Christi Bay, TX, USA	Simms et al., 200812	CCB03-01	27.7806	-97.2712	2003	1544	Shell Nuculana concentrica	7890 (60)	7980	7010	8950	OS- 42911	20	1893	0.192327	0.0240296
18. Corpus Christi Bay, TX, USA	Simms et al., 200812	CCB02-01	27.8245	-97.3643	2002	347	Shell Nuculana concentrica	2310 (40)	1500	670	2330	OS- 38275	20	1893	0.226611	0.195825
18. Corpus Christi Bay, TX, USA	Simms et al., 200812	CCB02-01	27.8245	-97.3643	2002	478	Shell Abra ovalis	2530 (45)	1740	770	2710	OS- 38276	20	1893	0.272133	0.23575
18. Corpus Christi Bay, TX, USA	Simms et al., 200812	CCB02-01	27.8245	-97.3643	2002	622	Shell Nuculana concentrica	3290 (35)	2610	1660	3560	OS- 40238	20	1893	0.235801	0.102301
18. Corpus Christi Bay, TX, USA	Simms et al., 200812	CCB02-01	27.8245	-97.3643	2002	812	Shell Mulina lateralis	4550 (40)	4200	3110	5290	OS- 38277	20	1893	0.191166	0.0542942
18. Corpus Christi Bay, TX, USA	Simms et al., 200812	CCB02-01	27.8245	-97.3643	2002	947	Shell Nuculana concentrica	6270 (40)	6310	5370	7250	OS- 40239	20	1893	0.148249	0.0229648
18. Corpus Christi Bay, TX, USA	Simms et al., 200812	CCB02-01	27.8245	-97.3643	2002	1094	Shell Nuculana concentrica	7520 (130)	7620	6750	8490	OS- 40890	20	1893	0.142007	0.0166887
18. Corpus Christi Bay, TX, USA	Simms et al., 200812	CCB02-01	27.8245	-97.3643	2002	1260	Shell Mulina lateralis	7750 (50)	7850	7030	8670	OS- 38278	20	1893	0.159117	0.0170599
19. San Francisco, CA, USA	A. van Geen et al., 199913	RB92-3	37.85	-122.46	1992	140	Shell fragments	1700 (50)	1020	890	1150	?	104	1864	0.038961	0.00669633
19. San Francisco, CA, USA	A. van Geen et al., 199913	RB92-3	37.85	-122.46	1992	370	Shell fragments	3460 (130)	2745	2170	3320	?	104	1864	0.100415	0.0466442
References
1Jolivel, M., Allard, M., St-Onge, G. & Lian, O. Climate change and recent sedimentation in Nastapoka Sound, eastern coast of Hudson Bay. Canadian Journal of Earth Sciences 52, 322-337, doi:10.1139/cjes-2014-0132 (2015).
2Cronin, T. M. et al. Rapid sea level rise and ice sheet response to 8,200-year climate event. Geophysical Research Letters 34, doi:10.1029/2007GL031318 (2007).
3Sager, E. D. & Riggs, S. R. in Tidalites: Processes and Products: SEPM Special Publication 61 (eds C.R. Alexander, R.A. Davis, & V.J. Henry) 119-128 (1998).
4Cooper, S. R., McGlothlin, S. K., Madritch, M. & Jones, D. L. Paleoecological evidence of human impacts on the Neuse and Pamlico Estuaries of North Carolina, USA. Estuaries 27, 617-633 (2004).
5Wanless, H. R. & Tagett, M. G. Origin, growth and evolution of carbonate mudbanks in Florida Bay. Bulletin of Marine Science 44, 454-489 (1989).
6Rodriguez, A. B., Greene, D. L., Anderson, J. B. & Simms, A. R. in Response of Upper Gulf Coast Estuaries to Holocene Climate Change and Sea-Level Rise Special Paper, 443 (eds J. B. Anderson & A. B. Rodriguez) 13-29 (Geological Society of America, 2008).
7Kosters, E. C. Organic-clastic facies relationships and chronostratigraphy of the Barataria interlobe basin, Mississippi Delta Plain. Journal of Sedimentary Petrology 59, 98-113 (1989).
8Kosters, E. C. Parameters of Peat Formation in the Mississippi Delta PhD thesis, Louisiana State University, (1987).
9Kuecher, G. J. Geologic Framework and Consolidation Settlement Potential of the Lafourche Delta, Topstratum Valley Fill; Implications for Wetland Loss in Terrebonne and Lafourche Parishes, Louisiana PhD thesis, Louisiana State University, (1994).
10Milliken, K. T., Anderson, J. B. & Rodriguez, A. B. in Response of Upper Gulf Coast Estuaries to Holocene Climate Change and Sea-Level Rise Vol. 443 (eds J.B. Anderson & A.B. Rodriguez) (Geological Society of America, 2008).
11Rodriguez, A. B., Anderson, J. B. & Simms, A. R. Terrace inundation as an autocyclic mechanism for parasequence formation: Galveston estuary, Texas, U.S.A. Journal of Sedimentary Research 75, 608-620 (2005).
12Simms, A. R., Anderson, J. B., Rodriguez, A. B. & Taviani, M. in Response of Upper Gulf Coast Estuaries to Holocene Climate Change and Sea-level Rise Special Paper 443 (eds J.B. Anderson & A.B. Rodriguez) (Geological Society of America, 2008).
13van Geen, A. et al. Constraints on the sedimentation history of San Francisco Bay from 14C and 10Be. Marine Chemistry 64, 29-38 (1999).
